# Supplementary material for: Factors influencing the adoption and participation rate of nursing homes staff in a saliva testing screening programme for COVID-19
Source: PLoS One. 2022 Jun 30;17(6):e0270551. doi: 10.1371/journal.pone.0270551 (PMC9246163; doi:10.1371/journal.pone.0270551)
Supplement: S1 Table — (XLSX) [file pone.0270551.s001.xlsx]

## Sheet: feuil1
secteur_bis	province_bis	Trajet_Al_ter	InstitutionId	P1_Q4	P1_Q9_1	P2_Q1	P2_Q2	P2_Q3	P2_Q4	P2_Q5_1	P2_Q5_2	P2_Q5_3	P3_Q1_1	P3_Q1_2	P3_Q1_3	P3_Q1_4	P3_Q1_5	P3_Q1_6	P3_Q2	P4_Q1_1	P4_Q1_2	P4_Q1_3	P4_Q2_1	P4_Q2_2	P4_Q2_3	P4_Q2_4	P4_Q2_5	P4_Q2_6	priorite	taux_moyen	participation
3	5	0	MR/025037018	52	1	1	1	1	1	3	1	1	1	1	0	0	0	0	1	1	1	1	2	2	2	2	2	2	1	0.538462	1
3	5	2	MR/025048006	60	2	1	2	1	1	3	1	1	0	1	0	0	0	0	2	1	1	1	2	2	2	2	2	2	1	0.511111	1
3	5	1	MR/025072183	110	1	1	2	3	1	1	1	1	0	1	0	0	0	0	1	1	1	1	2	2	2	1	2	2	1	0.636364	1
3	5	1	MR/025084216	94	1	1	2	2	2	1	1	1	0	0	0	0	1	0	2	2	1	1	2	2	1	2	1	1	1	0.879433	1
3	5	1	MR/025091014	94	1	2	1	1	1	2	1	3	0	1	0	0	1	0	1	1	2	1	2	2	2	2	2	1	1	0.432624	1
3	5	2	MR/025105188	92	2	1	1	1	1	3	1	3	0	0	1	1	0	0	2	1	1	1	1	1	2	1	1	2	1	0.481884	1
3	5	2	MR/025110138	120	1	2	1	2	1	3	1	1	0	1	0	0	0	0	2	1	1	1	2	2	2	2	2	2	1	0.702778	1
3	5	0	MR/025112012	111	1	1	1	1	1	1	1	1	0	0	0	0	1	0	1	1	1	1	2	1	2	2	2	2	1	0.762763	1
3	5	2	MR/025120009	57	1	1	1	1	1	1	2	1	0	0	1	0	1	0	1	1	1	2	1	2	2	1	2	2	1	0.216374	1
3	5	2	MR/025123136	50	1	1	1	1	1	1	1	1	0	0	0	0	1	0	2	1	1	1	2	2	2	1	2	1	1	1	1
3	3	2	MR/051004062	200	1	1	3	3	1	1	2	3	0	0	0	0	1	0	1	1	1	1	2	2	2	2	2	2	1	0.085	1
3	3	2	MR/051004805	200	1	1	3	3	1	1	2	3	0	0	0	0	1	0	1	1	1	1	2	2	2	2	2	2	1	0.318333	1
3	3	1	MR/051008067	48	2	1	1	1	1	1	1	1	0	0	1	0	1	0	1	2	1	2	2	2	2	1	2	1	1	0.8125	1
3	3	1	MR/051065003	80		1	1	3	1											1	1	1							2	0	2
3	3	2	MR/051067622	214	2	1	1	1	1	2	1	1	0	0	0	0	1	0	1	1	1	2	2	2	2	2	2	2	1	0.272586	1
3	3	0	MR/052011004	96	1	1	1	1	1	3	1	3	0	0	1	0	0	0	2	2	1	1	2	1	2	2	2	2	1	0.263889	1
3	3	1	MR/052011007	90	1	1	1	1	1	3	1	1	0	0	0	1	0	0	1	2	3	1	2	2	2	2	2	2	2	0.422222	1
3	3	0	MR/052011011	80	1	1	1	1	1	2	1	1	1	1	1	0	1	0	1	1	1	1	2	1	2	2	1	1	1	0.4375	1
3	3	0	MR/052011057	119	1	1	1	1	1	3	1	1	0	0	0	0	1	0	1	1	1	1	2	2	2	2	2	2	1	0.35014	1
3	3	1	MR/052011059	189	1	1	1	1	1	1	1	1	0	0	1	0	0	0	1	1	1	1	2	1	2	2	1	2	1	0.352734	1
3	3	0	MR/052011064	80	1	1	1	1	1	2	1	1	0	0	1	0	1	0	1	1	1	1	2	2	1	2	2	2	1	0.570833	1
3	3	0	MR/052011069	102	1	3	1	1	2	3	1	1	0	0	1	0	1	0	2	1	1	1	1	2	2	1	1	2	1	0.349673	1
3	3	1	MR/052011073	107	2	1	1	1	1	3	1	1	0	0	1	0	0	0	1	1	1	1	2	1	2	1	1	2	1	0.666667	1
3	3	1	MR/052011559	86	1	1	1	1	1	2	1	1	0	1	1	0	0	0	1	1	1	1	2	2	2	2	2	2	1	0.945736	1
3	3	0	MR/052012738	87	1	1	1	1	1	1	1	1	0	0	1	1	0	0	1	1	1	1	2	2	2	2	2	2	1	0.659004	1
3	3	0	MR/052021010	85	1	1	1	1	1	1	1	1	0	1	0	0	0	0	1	1	1	1	2	2	2	2	2	2	1	0.560784	1
3	3	1	MR/053014583	63	1	1	1	1	1	1	1	1	0	0	0	0	1	0	1	1	1	1	2	2	1	2	2	1	1	0.550265	1
3	3	1	MR/053020017	43	1	2	1	1	1	3	4	1	0	0	1	0	0	0	2	1	1	1	2	1	2	2	2	2	1	0.620155	1
3	3	0	MR/053028729	30	1	1	2	1	1	3	1	1	0	0	1	0	1	0	1	1	1	1	2	1	2	2	2	2	1	0.833333	1
3	3	0	MR/053053020	58	1	1	1	1	1	1	1	1	0	0	1	1	1	0	2	1	1	1	2	2	2	2	2	2	1	0.850575	1
3	3	0	MR/053065695	130	1	1	3	3	1	2	1	1	0	0	0	0	1	0	2	1	1	1	2	2	2	1	2	2	1	0.897436	1
3	3	1	MR/053070054	57	1	1	1	1	1	1	1	1	0	0	0	0	1	0	1	1	1	1	2	2	2	2	2	2	1	0.216374	1
3	3	1	MR/053082028	53	1	1	2	2	2	1	1	1	0	0	0	0	1	0	3	2	1	2	2	2	2	1	2	1	1	0.440252	1
3	3	2	MR/055004058	103	2	1	2	2	2	1	1	1	0	1	0	0	1	0	2	1	1	2	2	2	1	2	2	2	1	0.449838	1
3	3	1	MR/055035035	60	1	1	3	3	2	3	1	1	0	0	1	0	1	0	1	1	2	1	2	2	2	1	2	1	1	0.5	1
3	3	2	MR/055040070	90	1	1	1	1	1	3	1	1	0	0	0	0	1	0	4	1	1	1	2	2	2	2	2	2	1	0.503704	1
3	3	2	MR/055050033	65	1	1	1	1	1	3	1	1	0	0	1	0	0	0	2	1	1	2	2	2	2	2	2	2	1	0.523077	1
3	3	2	MR/056016455	95	1	1	1	1	1	1	1	3	0	1	0	0	1	0	1	1	1	1	2	2	2	2	2	1	1	0.389474	1
3	3	2	MR/056022040	48	1	1	1	1	1	1	1	1	0	0	1	0	1	0	1	1	1	1	2	2	2	2	2	1	1	0.861111	1
3	3	2	MR/056078041	110	1	1	2	2	1	1	1	1	0	1	0	0	0	0	1	1	1	1	2	2	2	2	2	2	1	0.818182	1
3	3	1	MR/057018049	120	1	1	1	1	1	1	1	3	0	1	0	0	0	0	2	1	1	1	2	2	2	2	2	2	1	0.336111	1
3	3	1	MR/057062412	50	1	2	3	3	1	1	1	1	0	0	1	0	0	0	1	1	1	1	2	2	2	1	2	2	2	0.326667	1
3	3	1	MR/057064047	120	1	1	1	1	1	1	1	1	0	1	0	0	0	0	1	1	1	1	2	2	2	2	2	2	2	0.377778	1
3	3	0	MR/057081063	92	1	1	1	1	1	1	1	1	0	0	0	0	1	0	2	1	1	1	2	2	2	2	2	2	1	0.539855	1
3	3	0	MR/057081858	95	2	2	1	3	3	3	1	1	0	1	0	0	0	0	1	1	1	1	2	2	1	2	1	1	2	0.480702	1
3	3	0	MR/057081859	50	1	1	1	1	1	1	1	1	0	0	1	0	0	0	1	1	1	1	2	1	2	2	2	2	1	0.666667	1
3	3	2	MR/057096024	70	1	2	2	1	1	3	1	1	0	0	1	0	0	0	2	1	2	1	2	1	1	1	2	2	1	0.509524	1
3	3	2	MR/057096026	50	1	1	2	2	1	1	1	1	0	0	0	0	1	0	1	1	1	1	2	2	2	1	2	2	1	0.273333	1
3	3	2	MR/057097027	60	1	1	1	1	1	3	4	1	0	1	0	0	0	0	1	1	1	1	2	2	2	2	2	2	1	0.444444	1
3	3	2	MR/057097029	40	1	1	1	1	1	1	4	1	0	1	0	0	0	0	1	1	1	1	2	2	2	2	2	2	1	0.666667	1
3	3	1	MR/058001061	93	1	3	1	1	1	1	1	1	0	0	0	0	1	0	2	1	1	1	2	2	1	2	1	2	1	0.695341	1
3	3	1	MR/058001065	130	2	2	2	2	2	1	1	1	1	0	1	0	1	0	2	1	1	1	2	2	2	2	2	2	1	0.720513	1
3	3	1	MR/058002075	150	1	1	1	1	1	1	1	1	0	1	0	0	1	0	1	2	1	2	2	2	1	2	2	2	1	0.308889	1
3	1	0	MR/061031610	90	1	1	1	1	1	3	1	1	0	1	1	0	1	0	2	2	1	1	2	2	2	1	1	1	1	0.422222	1
3	1	0	MR/061031693	85	1	1	1	1	1	3	1	1	0	0	0	0	1	0	1	1	1	1	2	2	2	2	2	2	1	0.423529	1
3	1	0	MR/061031777	60	1	1	1	1	1	4	4	1	0	1	0	0	0	0	1	1	1	1	2	2	2	2	2	2	1	0.255556	1
3	1	1	MR/061068004	60	1	1	1	1	1	4	4	1	0	1	0	0	0	0	1	1	1	1	2	2	2	2	2	2	1	0.105556	1
3	1	1	MR/061081109	45	1	1	1	1	1	1	1	1	0	1	1	1	0	0	1	1	1	1	2	2	2	2	2	2	1	0.037037	1
3	1	1	MR/062003541	98	1	1	1	1	2	1	1	3	0	0	1	0	0	0	1	1	1	1	2	2	2	1	2	1	1	0.289116	1
3	1	1	MR/062093043	53	1	1	1	1	1	3	1	1	0	0	1	0	1	0	1	1	1	2	2	2	2	2	2	2	1	0.295597	1
3	1	0	MR/062096041	57	1	1	1	1	1	2	1	1	0	0	0	0	1	0	1	1	1	1	2	2	2	2	2	2	1	1	1
3	1	0	MR/062096607	100	1	1	1	1	1	2	1	1	0	0	0	0	1	0	1	2	3	3	2	2	3	2	2	2	1	0.413333	1
3	1	0	MR/062096674	95	1	1	1	2	1	3	1	3	0	0	0	0	1	0	1	2	1	2	1	1	2	1	2	1	1	0.164912	1
3	1	2	MR/062108015	80	1	1	1	1	1	1	1	3	0	1	0	0	1	0	1	1	1	1	1	2	2	1	2	2	1	0.241667	1
3	1	2	MR/062108475	75	2	1	1	1	1	1	1	3	0	0	0	0	1	0	1	1	1	1	2	2	2	2	2	1	1	0.115556	1
3	1	0	MR/062120566	110	2	1	1	1	1	3	2	1	0	0	0	0	1	0	1	1	1	1	2	2	2	1	2	2	1	0.533333	1
3	1	1	MR/063003017	110	3	1	2	1	2	1	1	3	0	1	0	0	0	0	1	2	1	2	2	1	2	2	1	1	2	0.0848485	1
3	1	0	MR/063035022	160	1	1	1	1	1	3	4	1	0	0	0	0	0	1	1	2	1	1	2	2	2	2	2	2	1	0.854167	1
3	1	2	MR/063049052	150	1	1	1	1	1	3	1	1	0	1	0	0	1	0	2	1	1	1	2	1	2	2	2	2	1	0.5	1
3	1	0	MR/063058524	70	1	1	2	3	1	2	4	3	0	0	0	0	1	0	2	1	1	1	1	1	2	1	2	2	2	0.309524	1
3	1	2	MR/063073498	140	1	1	1	1	1	3	1	1	0	1	0	0	0	0	1	1	1	1	2	2	2	2	2	1	1	0.52381	1
3	1	2	MR/063075677	45	1	1	2	1	2	1	1	1	0	0	0	1	1	0	2	1	1	1	2	2	2	1	2	2	2	0.251852	1
3	1	0	MR/063076037	45	1	1	1	1	1	1	1	3	0	1	0	0	1	0	2	1	1	1	2	1	2	1	2	1	1	0.333333	1
3	1	0	MR/063079042	137	1	1	1	2	2	1	1	1	1	0	0	0	1	0	1	1	1	1	2	2	2	2	2	1	1	0.180049	1
3	1	0	MR/063079049	160	1	2	1	1	1	3	1	3	0	1	0	1	0	0	1	1	1	1	2	2	2	2	2	2	1	0.166667	1
3	1	2	MR/063080357	100	1	1	1	1	1	3	1	3	0	0	0	0	1	0	2	3	1	2	1	1	2	2	2	2	1	0.163333	1
3	1	1	MR/063084032	75	2	1	2	1	1	1	1	3	0	0	1	0	1	0	1	1	2	1	2	2	2	1	2	2	1	0.0844444	1
3	1		MR/063088044	110	1	2	3	3	1	1	1	1	0	1	0	1	0	0	1	1	1	1	2	2	2	2	2	2	1	0.127273	1
3	1	2	MR/063088675	350	1	1	1	1	1	3	1	3	0	1	0	0	1	0	1	1	1	1	2	1	2	2	2	2	1	0.0419048	1
3	1	0	MR/063089158	71	2	2	2	2	1	3	1	3	0	0	0	0	1	0	1	1	1	2	2	2	1	1	1	1	2	0	2
3	1	2	MR/064034662	67	2	1	2	1	1	3	4	1	0	0	0	0	1	0	2	1	1	1	2	1	2	1	2	2	1	0.656716	1
3	1	1	MR/064065616	70	1	1	1	1	1	2	1	1	0	0	0	0	1	0	4	1	1	1	2	2	2	2	2	2	1	0.566667	1
3	1	2	MR/064074517	100	1	1	2	2	1	3	1	1	0	0	1	0	1	0	1	1	1	1	2	2	2	2	2	1	1	0.65	1
3	4	0	MR/081001001	80	1	1	1	1	1	3	1	1	1	1	0	0	1	0	1	1	1	1	2	1	2	2	1	2	1	0.879167	1
3	4	2	MR/082003013	100	2	2	2	2	1	3	4	1	1	0	0	0	1	0	1	2	2	1	1	2	2	1	2	1	1	0.716667	1
3	4	2	MR/082014003	80	2	1	1	1	1	1	1	1	0	1	0	0	1	0	1	1	1	1	2	2	2	1	2	2	1	0	2
3	4	2	MR/083013004	99	1	1	1	1	1	1	1	1	0	1	0	0	0	0	2	1	1	1	2	2	2	2	1	2	1	0.683502	1
3	4	2	MR/083031005	83	2	1	2	1	1	3	4	1	0	0	0	0	1	0	1	1	1	1	2	2	2	2	2	1	1	0.815261	1
3	4	2	MR/084010133	51	1	1	1	1	1	1	1	1	0	0	1	1	0	0	2	1	1	1	2	2	2	2	2	2	1	0.816993	1
3	4	0	MR/084043173	78	1	1	1	1	1	1	1	1	0	1	0	0	1	0	1	1	1	1	2	2	2	2	2	2	1	0.316239	1
3	4	0	MR/084059010	53	1	1	1	1	1	2	1	1	0	0	1	0	0	0	2	1	1	2	2	2	1	2	2	2	1	0.899371	1
3	4	2	MR/084075014	88	1	1	2	1	1	3	1	1	1	1	0	0	1	0	1	2	1	1	1	2	2	1	1	1	1	0.685606	1
3	4	2	MR/085045015	90	1	1	1	1	1	3	1	1	0	0	0	0	1	0	1	1	1	1	1	2	2	1	1	1	1	0.233333	1
3	2	2	MR/092003005	35	1	1	2	2	1	3	1	1	0	1	0	0	1	0	1	1	1	2	1	2	2	2	1	2	2	0.352381	1
3	2	1	MR/092003029	110	1	1	1	1	1	1	1	1	1	1	1	1	0	0	1	1	1	1	2	2	2	1	3	2	2	0.178788	1
3	2	1	MR/092048006	100	1	1	1	1	1	1	1	1	0	1	0	0	0	0	1	1	1	1	3	3	2	2	2	2	1	0.373333	1
3	2	1	MR/092054011	27	1	1	1	1	1	1	1	1	0	1	0	1	0	0	2	1	1	1	2	2	2	1	2	2	1	0.62963	1
3	2	2	MR/092087170	67	1	1	2	2	1	3	3	1	0	0	0	0	1	0	2	1	1	1	2	2	2	1	2	1	1	0.497512	1
3	2	0	MR/092094012	81	2	1	1	1	1	1	1	1	0	0	0	0	1	0	2	1	1	1	1	1	2	1	1	2	1	0.580247	1
3	2	0	MR/092094015	136	1	1	1	1	1	1	1	1	0	0	1	0	1	0	3	2	2	2	2	2	2	1	2	1	1	0.328431	1
3	2	0	MR/092094019	80	2	1	1	1	1	2	4	1	0	0	0	0	1	0	2	1	1	2	2	2	2	2	2	2	1	0.683333	1
3	2	0	MR/092094025	80	1	1	1	1	1	2	1	1	0	0	0	0	1	0	1	1	1	2	2	2	2	2	2	2	1	1	1
3	2	0	MR/092094030	113	1	1	1	2	2	2	4	4	0	1	0	0	0	0	1	1	1	1	2	2	2	2	2	2	1	0.40118	1
3	2	1	MR/092140009	50	1	1	1	1	1	1	1	1	0	1	1	0	0	0	1	1	1	1	2	2	2	2	2	2	1	0	2
3	2	1	MR/092142008	120	1	1	1	1	1	3	1	1	0	1	0	0	0	0	1	1	1	1	2	2	2	1	2	2	1	0.311111	1
3	2	1	MR/092142028	120	1	1	1	1	1	3	1	1	0	1	0	0	0	0	1	1	1	1	2	2	2	1	2	2	1	0.425	1
3	2	1	MR/093022018	56	2	2	2	3	3	1	5	1	0	0	0	0	1	0	1	2	3	2	2	1	2	2	2	2	2	0.291667	1
3	2	0	MR/093056218	95	2	1	1	1	1	1	1	1	0	0	0	0	1	0	1	1	1	1	2	2	1	2	2	2	1	0.491228	1
3	2	0	MR/093090026	62	1	1	1	1	1	2	4	1	0	0	1	0	0	0	1	1	2	1	1	2	2	2	2	1	1	0.564516	1
1	5	2	MR/125014128	43	1	1	2	2	1	3	1	3	0	0	1	0	1	0	1	1	1	2	1	2	2	2	2	1	1	0.155039	1
1	5	2	MR/125014173	43	1	1	3	3	1	3	1	3	0	0	1	0	0	0	1	1	1	1	1	2	2	2	2	1	1	0.271318	1
1	5	2	MR/125015172	70	2	1	1	1	3	1	1	2	0	1	1	0	0	0	1	1	1	1	2	2	2	3	2	2	1	0	2
1	5	0	MR/125018052	40	2	1	1	1	1	3	1	1	1	0	1	1	0	0	2	1	1	1	2	2	2	2	2	2	1	0.466667	1
1	5	0	MR/125037084	24	1	1	1	3	2	1	3	1	0	0	0	0	1	0	2	1	1	1	2	2	2	2	2	1	1	0.430556	1
2	5	1	MR/125037108	90	1	1	1	1	1	3	2	1	1	0	0	0	0	0	1	2	1	2	2	2	2	2	2	2	1	0.214815	1
2	5	2	MR/125044123	55	2	2	1	1	2	1	1	3	0	1	0	1	0	0	2	2	2	3	1	2	2	1	2	1	2	0	2
1	5	2	MR/125044158	50	1	2	2	2	2	1	2	3	0	1	0	1	0	0	2	1	1	1	2	2	2	1	2	2	1	0.313333	1
1	5	2	MR/125044222	90	2	1	2	1	2	1	1	3	1	0	1	0	0	0	1	1	2	1	2	1	2	1	2	1	1	0.0925926	1
1	5	2	MR/125048154	45	1	1	1	1	2	1	1	3	0	1	0	0	1	0	2	2	1	2	2	2	2	1	1	1	1	0.318519	1
1	5	1	MR/125050066	42	1	1	1	1	1	1	1	3	0	0	0	0	1	0	1	1	1	1	2	2	2	2	2	2	1	0.111111	1
2	5	1	MR/125050170	74	1	1	1	1	1	3	1	1	0	0	1	0	0	0	2	3	3	3	2	1	2	2	2	2	1	0.423423	1
1	5	0	MR/125068110	78	1	1	1	1	1	1	1	1	0	0	0	0	1	0	1	1	1	1	2	2	2	2	2	2	1	0.175214	1
1	5	1	MR/125072168	70	1	1	1	3	3	3	1	1	0	0	0	1	1	0	1	1	1	1	2	2	1	2	2	2	1	0.87619	1
1	5	1	MR/125072175	80	1	1	1	1	1	3	1	1	0	1	0	0	1	0	2	2	1	1	2	2	2	2	2	2	1	0.183333	1
2	5	2	MR/125072223	65	1	1	1	1	1	3	1	1	1	1	1	0	0	0	1	1	1	1	2	2	2	2	2	2	1	0.605128	1
2	5	1	MR/125091063	50	2	1	1	1	1	1	1	1	0	0	1	0	0	0	2	2	1	1	2	2	2	1	1	1	1	0.546667	1
1	5	1	MR/125091195	39	1	1	1	1	1	3	4	3	0	1	0	0	1	0	1	1	2	2	1	2	2	2	2	2	1	0.555556	1
1	5	2	MR/125105137	42	2	1	1	1	1	1	1	3	0	0	1	1	0	0	1	1	1	1	2	2	2	2	2	2	1	0.373016	1
1	5	2	MR/125105177	50		3	3	2	3											2	2	3							2	0	2
1	5	1	MR/125107179	62	1	1	1	1	1	2	1	1	0	0	1	1	0	0	2	1	1	1	2	2	2	2	2	2	1	0.284946	1
1	5	2	MR/125110077	68	1	1	1	1	1	1	1	1	0	1	0	0	1	0	1	1	1	1	1	2	2	2	2	2	1	0.132353	1
1	5	2	MR/125110242	80	1	1	2	1	1	3	1	3	0	1	1	0	0	0	2	1	2	1	2	2	2	2	2	2	1	0.179167	1
1	5	0	MR/125112132	45	2	2	1	1	1	1	1	3	0	1	0	1	1	0	1	1	1	1	2	2	2	2	2	2	1	0.266667	1
1	5	0	MR/125112143	25	1	2	1	1	1	3	1	1	0	0	1	0	0	0	1	1	1	1	2	2	2	2	2	2	1	0.6	1
1	5	0	MR/125112159	100	1	1	1	2	1	1	1	1	0	1	0	0	1	0	1	1	1	1	2	2	2	2	2	2	1	0.71	1
2	5	0	MR/125112246	85	1	1	1	1	1	3	1	3	0	0	0	0	1	0	1	1	1	1	2	2	2	1	2	1	1	0.113725	1
1	5	0	MR/125117156	41	2	1	1	1	1	1	1	1	0	1	0	1	0	0	2	1	1	1	2	2	2	1	2	2	1	0.869919	1
1	5	2	MR/125119260	53	1	1	1	1	1	1	4	1	0	1	0	0	0	0	1	1	1	1	2	1	2	2	2	2	1	0.257862	1
1	5	0	MR/125121093	65	2	2	2	1	1	2	1	3	0	0	0	0	1	0	2	1	1	1	2	1	2	2	2	2	1	0.661538	1
1	5	0	MR/125121152	20	2	2	3	3	2	1	3	1	0	0	0	0	1	0	2	2	1	1	2	2	2	2	2	2	1	0.35	1
1	5	0	MR/125121161	58	3	2	2	3	2	2	5	1	0	0	0	0	1	0	2	2	2	1	1	1	2	2	1	2	2	0.0689655	1
1	5	0	MR/125121169	47	1	1	2	2	1	1	1	1	0	0	1	0	1	0	1	1	1	1	2	1	2	1	2	1	1	0.489362	1
1	5	1	MR/125124178	65	1	1	1	1	1	1	4	1	0	0	0	0	1	0	1	1	1	1	2	1	2	2	2	2	1	0.225641	1
2	3	2	MR/151004242	49	1	1	1	1	1	1	1	1	0	0	0	1	0	0	2	1	1	1	2	2	2	2	1	1	1	1	1
2	3	2	MR/151004531	160	2	1	1	1	1	3	4	1	0	0	0	0	1	0	1	1	1	1	2	2	2	2	2	2	1	0.320833	1
1	3	1	MR/151008366	14	1	1	1	1	1	3	1	1	0	1	1	0	1	0	1	1	1	1	2	2	2	2	1	2	1	0.333333	1
2	3	2	MR/151014102	46	1	1	2	1	1	1	1	1	0	0	0	0	1	0	3	1	1	2	1	1	1	1	2	2	2	0.862319	1
1	3	2	MR/151014527	45	1	1	1	1	1	1	1	1	0	1	0	0	0	0	2	1	1	1	2	2	1	1	2	1	1	0.711111	1
2	3	2	MR/151017103	55	1	1	1	1	1	1	1	1	0	0	1	0	1	0	2	1	1	1	2	2	2	2	2	2	1	0.575758	1
2	3	2	MR/151019655	100	1	1	2	1	1	3	2	1	0	0	0	0	1	0	1	2	1	1	2	2	2	2	2	1	1	0.51	1
1	3	1	MR/151065854	67	1	1	1	1	1	3	4	1	0	0	0	0	1	0	1	1	1	1	2	2	2	2	2	2	1	0.477612	1
1	3	2	MR/151068541	52	3	2	2	2	2	3	3	1	0	0	1	0	0	0	2	1	1	1	2	2	2	2	2	2	2	0.50641	1
1	3	2	MR/151068857	40	1	1	1	1	1	1	1	1	0	0	1	0	0	0	2	1	1	1	1	1	2	2	2	2	1	0.766667	1
1	3	1	MR/152010405	68	1	2	3	1	2	3	5	1	0	0	0	0	1	0	1	1	1	1	2	2	2	2	2	2	2	0.132353	1
1	3	1	MR/152010708	25	2	2	3	3	3	3	1	3	0	0	0	0	1	0	2	1	1	1	2	2	2	2	2	2	1	0.373333	1
1	3	0	MR/152011118	35	1	1	1	1	1	1	1	1	0	0	0	0	1	0	2	1	1	1	2	2	2	2	2	2	1	0.761905	1
2	3	0	MR/152011125	54		1	1	2	1											2	1	1								0	2
2	3	0	MR/152011184	100	1	1	1	1	1	1	1	1	0	1	0	0	0	0	1	1	1	1	2	2	2	2	2	2	1	0.49	1
1	3	0	MR/152011233	34	1	1	1	1	1	1	1	1	0	1	0	0	0	0	1	1	1	1	2	2	2	2	2	2	1	0.54902	1
1	3	0	MR/152011244	22	1	1	1	3	1	3	1	1	0	0	1	0	1	0	1	1	1	1	2	2	2	2	2	2	1	0.69697	1
1	3	0	MR/152011252	50	1	1	2	1	1	3	1	1	0	1	0	0	1	0	1	1	1	1	2	2	2	2	2	2	1	0.68	1
1	3	0	MR/152011257	80	1	1	1	1	1	3	1	1	0	0	1	0	0	0	1	2	1	1	2	1	2	2	2	2	1	0.441667	1
1	3	0	MR/152011279	29	1	1	1	1	1	3	1	1	0	0	0	0	1	0	1	1	1	2	1	1	2	2	2	2	1	0.54023	1
1	3	1	MR/152011454	35	2	1	3	1	1	1	1	1	0	1	0	0	0	0	3	1	1	1	2	1	2	2	2	2	1	0.580952	1
2	3	0	MR/152011525	87	1	1	1	1	1	3	1	1	0	1	1	0	1	0	1	1	1	1	2	2	2	2	2	2	1	0.590038	1
1	3	0	MR/152011572	27	1	2	2	1	2	1	1	1	0	0	1	0	0	0	1	1	1	1	2	2	2	2	1	2	1	0.45679	1
1	3	0	MR/152011627	60	1	2	1	1	1	3	4	1	0	0	0	0	0	1	3	1	1	1	2	2	2	2	2	2	1	1	1
1	3	1	MR/152011817	35	1	1	1	1	1	1	1	1	0	0	0	0	1	0	2	1	1	1	2	2	2	2	2	2	1	0.904762	1
2	3	1	MR/152012107	48	1	1	1	1	1	3	1	1	1	0	0	0	1	0	1	1	1	1	2	2	2	2	2	2	1	0.472222	1
1	3	0	MR/152012227	30	1	2	3	1	1	1	1	1	0	1	0	1	0	0	1	1	1	1	2	2	2	2	2	2	2	0.577778	1
1	3	0	MR/152012312	40	2	1	1	1	1	1	1	1	0	0	0	0	1	0	2	1	1	1	2	2	2	2	2	2	1	0.566667	1
1	3	0	MR/152015469	30	1	1	1	1	1	1	4	1	0	0	0	0	1	0	2	1	1	1	2	2	2	2	2	1	1	0.277778	1
1	3	0	MR/152018414	30		2	2	2	2											1	1	2								0	2
1	3	1	MR/152021372	25		1	1	1	1											1	1	1							2	0	2
1	3	1	MR/152022109	37	1	1	3	3	3	3	1	1	0	1	0	0	1	0	2	1	1	2	2	2	2	2	2	1	1	0.792793	1
1	3	2	MR/152022245	40	2	1	2	2	2	1	1	1	0	0	0	0	1	0	1	1	1	1	2	2	2	2	2	1	1	0.65	1
1	3	2	MR/152025219	43	1	1	1	1	2	1	1	1	0	0	1	0	0	0	3	1	1	1	2	2	2	2	2	2	1	0.418605	1
1	3	1	MR/152025495	26	2	1	2	1	2	1	1	3	0	0	0	0	1	0	1	1	1	1	2	2	2	1	2	2	1	0.0897436	1
1	3	1	MR/152025718	60	1	1	1	1	1	1	1	3	0	0	0	0	1	0	2	1	2	1	2	2	2	2	1	2	1	0.361111	1
2	3	1	MR/152025802	70	2	1	1	1	1	4	4	1	0	0	0	0	1	0	2	2	1	1	2	2	2	2	2	2	1	0.495238	1
1	3	1	MR/152025839	25	1	1	1	1	1	1	1	1	0	0	1	0	1	0	2	1	1	1	2	1	2	1	2	2	1	0.813333	1
1	3	1	MR/152048212	43	1	1	1	1	2	1	1	1	0	0	1	0	0	0	3	1	1	1	2	2	2	2	2	2	1	0.372093	1
1	3	1	MR/152055129	80	1	1	1	1	1	3	1	1	0	1	0	0	1	0	2	1	1	1	2	1	2	2	2	2	1	0.7125	1
2	3	0	MR/152055267	65	1	1	1	1	1	3	4	1	0	0	0	0	0	1	1	1	1	1	2	2	2	2	2	2	1	0.974359	1
2	3	0	MR/152075110	90	1	1	1	1	1	3	1	3	0	1	0	0	1	0	1	1	1	1	2	2	2	2	2	2	2	0.0814815	1
1	3	0	MR/152075186	35	1	2	1	1	1	3	1	1	0	1	0	0	1	0	1	1	1	1	1	1	2	2	1	1	2	0.466667	1
1	3	0	MR/152075467	22	1	1	1	1	2	1	3	2	0	0	0	0	1	0	3	1	1	1	2	2	2	2	2	2	1	0.69697	1
1	3	0	MR/152075843	25		1	1	1	2											1	1	2							2	0	2
1	3	1	MR/153014427	60	2	1	1	3	1	2	1	1	0	0	1	0	1	0	2	1	2	1	2	2	1	2	2	2	2	0.277778	1
1	3	1	MR/153014436	93	1	2	1	1	1	1	1	1	0	0	0	0	1	0	1	1	1	2	2	2	2	2	2	2	1	0.795699	1
1	3	0	MR/153014528	60	5	3	1	1	1	1	1	1	0	0	1	0	0	0	1	1	1	1	2	2	2	2	2	2	1	0	2
2	3	1	MR/153020133	130	1	1	1	1	1	3	1	1	0	0	0	0	1	0	1	3	3	3	2	2	2	1	2	2	1	0.705128	1
1	3	1	MR/153028565	25	2	1	2	2	2	2	1	1	0	0	0	0	1	0	1	1	1	2	2	1	2	2	1	2	2	0.32	1
1	3	1	MR/153039571	33	1	1	1	1	1	1	1	1	0	1	1	0	0	0	1	1	1	1	2	2	2	1	2	2	1	0.40404	1
1	3	0	MR/153053288	60		1	2	2	2											3	3	3								0	2
1	3	0	MR/153053364	17	1	1	1	1	1	1	4	1	0	0	1	0	1	0	3	1	1	2	1	2	2	2	2	2	1	0.960784	1
1	3	0	MR/153053529	95	1	1	1	1	1	3	1	3	0	1	1	0	0	0	1	1	1	1	2	2	2	2	2	1	1	0.164912	1
1	3	0	MR/153053536	34	1	1	1	1	1	1	1	1	0	0	0	0	1	0	1	1	2	1	2	2	2	1	2	2	1	0.637255	1
2	3	0	MR/153053614	105	1	2	1	1	1	3	1	1	0	0	0	0	1	0	1	1	1	1	2	2	2	2	2	2	1	0.536508	1
1	3	0	MR/153065514	72	1	1	2	2	1	1	1	1	0	1	1	0	0	0	1	1	1	1	2	2	2	2	2	2	1	1	1
2	3	2	MR/153068131	100	1	1	1	2	1	1	4	3	0	0	0	0	1	0	2	1	1	1	2	2	2	2	2	2	1	0.5	1
2	3	0	MR/153070142	144	1	2	1	1	1	1	1	1	0	0	1	0	0	0	1	1	1	1	2	2	2	2	2	2	1	0.375	1
1	3	1	MR/153070291	21	1	1	1	1	1	1	4	1	0	0	1	0	0	0	1	2	1	1	2	1	2	2	2	2	1	0.650794	1
1	3	1	MR/153070295	24	1	1	1	1	1	1	1	1	0	0	1	0	0	0	1	1	1	1	2	2	2	2	2	2	1	0.930556	1
1	3	1	MR/153070518	27	1	1	1	1	1	1	1	1	0	1	1	0	0	0	2	3	3	3	2	2	2	2	2	2	1	0.876543	1
2	3	1	MR/153082707	60	2	1	2	2	3	1	4	1	0	0	0	0	1	0	2	2	2	1	2	1	1	1	2	2	1	0.477778	1
2	3	0	MR/153084237	50	1	2	2	2	1	1	1	1	0	1	1	0	0	0	1	1	1	1	2	2	2	2	2	2	1	0.613333	1
1	3	1	MR/153084538	35	1	1	1	1	1	1	1	1	0	1	0	0	1	0	1	1	1	1	2	1	1	1	2	1	1	0.72381	1
2	3	1	MR/153084564	60	1	1	1	1	1	1	1	1	0	0	1	0	0	0	1	1	1	1	2	2	2	2	2	1	1	0.822222	1
1	3	2	MR/155004574	55	1	1	1	1	1	3	1	1	0	0	1	0	0	0	1	1	1	1	2	2	2	1	2	2	1	0.793939	1
1	3	1	MR/155035625	37	1	1	1	1	1	1	1	1	0	1	1	0	0	0	1	1	1	1	2	2	2	2	2	2	1	0.648649	1
2	3	2	MR/155040141	199	1	1	1	1	1	3	4	1	0	0	0	0	1	0	1	1	1	1	2	2	2	1	1	2	1	0.355109	1
2	3	1	MR/155040309	98	1	1	1	1	1	1	1	3	0	0	0	0	1	0	1	2	1	1	2	2	2	2	2	2	1	0.343537	1
1	3	2	MR/155040389	20	1	1	2	2	1	1	3	1	0	1	0	0	1	0	2	1	1	1	2	2	2	2	2	2	1	0.466667	1
1	3	1	MR/155040841	75	1	1	1	1	1	3	1	1	0	0	0	0	1	0	1	1	1	1	2	2	2	1	2	2	1	0.226667	1
2	3	2	MR/155050550	85	1	1	1	1	1	1	1	1	0	0	0	0	1	0	2	1	1	2	2	2	2	2	2	2	1	0.356863	1
1	3	2	MR/155085319	21	1	2	1	1	1	3	1	1	0	0	1	1	1	0	1	1	1	1	2	1	2	2	2	1	1	0.650794	1
1	3	2	MR/155085558	17	1	1	2	2	1	1	3	1	0	0	0	0	1	0	1	1	1	1	1	2	2	2	2	1	1	0.647059	1
2	3	2	MR/156001071	65	1	1	1	2	1	3	4	1	0	0	0	0	1	0	1	1	1	2	2	2	2	1	2	2	1	0.810256	1
1	3	2	MR/156001379	30	1	1	1	1	1	1	4	1	0	0	1	0	1	0	3	1	1	1	2	2	2	2	2	2	1	0.7	1
1	3	2	MR/156001542	80	1	1	1	1	1	1	1	1	0	0	1	0	0	0	1	1	1	1	2	2	2	2	2	2	1	0.441667	1
1	3	2	MR/156005582	71	1	1	1	1	1	1	1	1	0	0	1	0	1	0	1	1	1	1	2	2	2	2	2	2	1	0.600939	1
1	3	2	MR/156022489	32	1	1	1	1	1	1	1	1	0	0	1	0	1	0	2	1	1	2	2	1	2	2	2	1	1	0.958333	1
1	3	2	MR/156029230	25	1	1	1	1	1	1	1	1	0	0	1	0	0	0	1	1	1	1	2	2	2	1	2	2	1	0.626667	1
1	3	2	MR/156051375	27	1	1	1	1	1	1	1	1	1	0	0	0	0	0	1	1	1	1	2	2	2	2	2	2	1	0.654321	1
1	3	2	MR/156086158	50	2	1	3	3	1	4	1	1	0	1	0	0	1	0	2	2	1	1	2	2	2	1	2	1	1	0.46	1
2	3	2	MR/156086238	89	2	1	3	1	1	3	1	1	0	0	0	0	1	0	1	1	1	1	2	1	2	1	2	1	1	0.550562	1
3	3	2	MR/156088530	33	1	1	1	1	1	3	1	1	0	1	0	0	0	0	3	1	1	1	1	2	2	2	2	2	1	0.59596	1
1	3	0	MR/157003325	20	1	1	1	1	1	1	4	3	0	0	0	1	0	0	2	1	1	1	2	2	2	1	2	2	1	0.583333	1
1	3	1	MR/157018413	14	2	2	1	3	2	1	3	1	0	0	0	0	1	0	1	2	1	1	2	2	2	1	2	1	2	0	2
2	3	1	MR/157027166	94	1	1	1	3	1	1	4	1	0	0	1	0	0	0	1	1	1	1	2	2	2	1	2	1	1	0.64539	1
1	3	1	MR/157027430	20	1	2	2	2	2	1	3	1	0	1	0	0	0	0	2	2	1	1	2	2	2	2	2	2	2	0	2
1	3	2	MR/157027561	50	1	1	1	1	1	1	1	1	0	0	1	0	1	0	1	1	1	1	2	2	2	2	2	2	1	0.453333	1
1	3	1	MR/157062482	43	1	1	1	1	2	1	1	1	0	0	0	0	1	0	2	2	1	1	2	2	2	1	2	2	1	0.689922	1
2	3	1	MR/157064164	18	1	1	1	1	2	3	1	3	0	0	0	1	0	0	1	2	2	2	1	1	2	2	1	1	1	0.87037	1
1	3	1	MR/157064496	40	1	2	1	1	1	1	1	1	0	1	0	0	0	0	1	1	1	1	2	2	2	2	2	2	1	0.541667	1
1	3	2	MR/157064507	22	1	1	1	1	1	3	1	1	0	0	1	0	0	0	1	1	1	1	2	2	2	2	2	2	1	0.681818	1
1	3	0	MR/157081278	25	3	2	3	3	2	1	3	1	0	0	0	1	1	0	1	2	1	2	2	1	2	1	1	1	2	0.16	1
2	3	1	MR/157081320	18	1	1	1	1	2	3	1	3	0	0	0	1	0	0	1	2	2	2	1	1	2	2	1	1	1	0.333333	1
1	3	0	MR/157081355	60	1	2	2	2	2	1	3	1	0	1	0	0	0	0	2	2	1	1	2	2	2	2	2	2	2	0.0666667	1
1	3	0	MR/157081439	16	2	1	2	3	1	3	1	1	0	0	1	0	0	0	1	1	1	1	2	2	2	2	2	2	1	0.8125	1
1	3	0	MR/157081523	37	1	1	1	1	1	1	1	1	0	1	0	0	0	0	2	1	1	1	2	2	2	2	2	2	1	0.594595	1
2	3	0	MR/157081547	32	1	1	1	1	1	1	3	1	0	0	1	0	0	0	3	1	1	2	2	2	2	2	2	2	1	0.625	1
1	3	0	MR/157081568	80	1	1	1	1	1	1	1	1	0	0	0	1	0	0	1	1	1	1	2	2	2	2	1	2	1	0.179167	1
2	3	0	MR/157081739	130	1	1	1	1	1	3	2	1	0	1	1	0	0	0	1	1	1	1	2	2	1	1	1	1	1	0.476923	1
2	3	0	MR/157081783	40	1	1	1	1	1	1	1	1	0	1	0	0	1	0	1	1	1	1	2	2	2	1	2	2	1	0.533333	1
2	3	0	MR/157081787	40	1	1	1	1	1	1	1	1	0	1	0	0	1	0	1	1	1	1	2	2	2	1	2	2	1	1	1
2	3	1	MR/157094175	80	2	2	1	1	1	3	2	1	0	0	1	0	1	0	2	1	1	2	2	1	2	2	1	1	2	0	2
1	3	1	MR/157094548	12	1	1	2	2	1	1	3	1	0	0	0	0	1	0	1	1	1	1	2	2	2	2	2	2	1	0.611111	1
2	3	2	MR/157095167	60		3	3	3	2											3	3	3								0	2
1	3	2	MR/157096434	66	1	1	1	1	1	1	1	1	0	1	1	1	0	0	2	1	1	1	2	2	2	2	2	2	1	0.520202	1
1	3	2	MR/157096478	49	1	1	2	3	1	3	4	1	0	0	0	0	1	0	2	1	1	1	1	2	2	2	2	1	1	0.292517	1
1	3	2	MR/157096522	45	1	1	1	1	1	1	1	3	0	0	0	0	1	0	1	1	1	1	1	1	2	2	2	2	1	0.340741	1
2	3	2	MR/157096837	260	1	1	2	2	1	1	1	1	0	0	0	0	1	0	1	1	1	1	2	2	2	2	2	1	2	0.347436	1
2	3	2	MR/157096838	260	1	1	2	2	1	1	1	1	0	0	0	0	1	0	1	1	1	1	2	2	2	2	2	1	2	0.10641	1
2	3	2	MR/157097143	100	1	1	1	2	1	1	1	1	0	0	0	0	1	0	1	2	1	1	1	2	2	2	2	1	1	0.33	1
1	3	2	MR/157097521	125	1	1	1	1	1	1	2	1	1	0	0	0	1	0	1	1	1	1	2	2	2	2	2	2	1	0.149333	1
1	3	2	MR/157097544	54	2	1	1	1	2	1	2	3	0	0	1	0	0	0	1	1	1	1	1	1	2	2	2	2	1	0.0555556	1
1	3	2	MR/157097553	19	1	1	1	3	1	3	4	1	0	0	1	1	0	0	1	1	1	1	2	2	2	1	2	2	1	0.649123	1
1	3	2	MR/158001194	65	1	2	2	2	1	1	1	1	0	0	0	0	1	0	1	1	1	3	2	2	2	1	2	2	1	0.584615	1
2	3	2	MR/158001256	100	1	1	1	1	1	3	1	1	0	0	0	0	1	0	1	1	1	1	2	2	2	2	2	2	1	0.416667	1
1	3	1	MR/158001580	60	1	2	1	1	1	3	1	1	0	0	0	0	1	0	1	1	1	1	2	2	2	2	2	2	1	0.35	1
2	3	1	MR/158001584	53	1	1	1	3	1	1	1	1	0	0	1	0	1	0	1	1	1	1	2	1	2	1	2	2	1	0.654088	1
1	3	1	MR/158001623	70	2	1	1	1	1	1	1	1	0	0	0	0	1	0	1	1	1	2	1	2	2	2	2	2	1	0.266667	1
1	3	2	MR/158002159	22	1	1	1	1	1	1	1	1	1	1	0	0	1	0	1	1	1	1	2	2	2	2	2	2	1	0.954545	1
1	3	1	MR/158002206	73		3	1	3	2											1	1	2							2	0	2
1	3	2	MR/158002504	34	1	1	1	1	1	1	1	1	1	1	0	0	1	0	1	1	1	2	2	2	2	2	2	1	1	0.901961	1
2	3	1	MR/158003392	90	1	1	3	3	1	1	1	3	0	1	0	0	0	0	2	1	1	1	2	2	2	2	1	2	1	0.52963	1
1	3	1	MR/158003516	5	1	1	2	2	1	3	1	1	0	0	0	0	1	0	1	2	1	1	2	1	2	2	2	2	1	0.866667	1
2	3	1	MR/158004106	105	1	1	1	1	1	1	1	3	0	0	0	0	1	0	2	1	1	2	2	1	2	1	2	2	1	0.390476	1
2	3	1	MR/158004154	95	1	1	1	1	1	2	1	1	0	1	0	0	1	0	2	1	1	1	2	2	2	2	2	2	1	0.0491228	1
1	3	1	MR/158004261	72	5	1	2	2	2	1	4	1	0	0	0	0	1	0	1	1	1	2	2	2	2	2	2	2	2	0.171296	1
1	1	0	MR/161003227	125	1	1	1	1	1	1	4	3	0	1	0	0	0	0	1	1	1	1	2	2	2	1	2	1	1	0.456	1
1	1	0	MR/161003433	34	1	1	2	1	1	1	1	1	0	0	1	0	0	0	1	1	1	1	2	1	2	2	2	2	1	0.392157	1
2	1	2	MR/161012103	118	1	1	3	1	1	1	1	3	0	1	1	0	1	0	2	2	2	1	2	2	2	2	2	2	2	0.440678	1
1	1	2	MR/161019253	42	1	1	1	1	1	3	1	1	0	0	0	0	1	0	1	1	1	1	2	2	2	2	2	2	1	0.849206	1
2	1	0	MR/161031110	189	1	1	1	1	1	1	1	1	0	0	0	0	1	0	1	1	1	1	2	2	2	2	2	2	1	0.329806	1
2	1	0	MR/161031331	60	1	1	1	1	1	1	1	1	0	0	1	0	1	0	1	2	1	1	2	2	2	2	1	2	1	0.233333	1
1	1	0	MR/161031437	100	1	1	1	1	1	1	1	3	0	1	0	0	0	0	1	1	1	1	2	2	2	2	2	2	1	0.37	1
2	1	0	MR/161031758	110	1	1	1	1	1	3	1	3	0	1	0	0	1	0	1	1	1	2	2	2	2	2	2	2	1	0.178788	1
1	1	1	MR/161043356	48	1	1	1	1	1	3	1	1	0	1	1	0	0	0	1	1	1	1	2	2	2	2	2	2	1	0.590278	1
1	1	1	MR/161043358	47	2	1	1	3	1	3	1	1	0	0	0	0	1	0	1	1	1	1	2	2	2	2	2	2	1	0.425532	1
1	1	1	MR/161043485	47	2	1	1	3	1	3	1	1	0	0	0	0	1	0	1	1	1	1	2	2	2	2	2	2	1	0.205674	1
1	1	0	MR/161068428	80	1	1	1	1	1	1	4	1	0	1	0	0	1	0	1	1	1	1	2	2	2	2	2	2	1	0.154167	1
3	1	0	MR/161072237	27	1	1	1	1	1	1	1	1	0	1	1	1	0	0	1	1	1	1	2	2	2	2	2	2	1	1	1
1	1	0	MR/161072440	57	1	1	1	1	1	1	1	1	0	0	0	0	1	0	1	1	1	1	2	2	2	2	2	2	1	0.263158	1
1	1	0	MR/161072707	80	1	1	1	1	1	1	1	1	0	0	0	1	1	0	1	1	1	1	2	2	2	2	2	2	1	0.354167	1
1	1	1	MR/162003308	11	1	2	1	3	1	1	1	1	0	0	0	0	1	0	1	1	1	1	2	2	2	2	2	2	1	1	1
1	1	1	MR/162003426	58	1	1	2	2	2	2	4	1	0	1	0	0	0	0	1	1	1	1	2	2	2	2	2	2	1	0.436782	1
1	1	2	MR/162006393	50	1	1	1	1	1	1	1	1	0	0	1	0	0	0	1	1	1	1	1	2	1	2	2	2	2	0.28	1
3	1	2	MR/162006434	50	1	1	1	1	1	2	1	1	0	1	0	1	0	0	1	1	1	1	2	2	2	2	2	2	1	0.0866667	1
1	1	2	MR/162009717	48	1	1	1	1	1	1	4	1	1	0	0	0	0	0	3	1	1	1	2	2	2	2	2	2	1	0.361111	1
3	1	2	MR/162011364	55	2	1	3	3	1	3	1	3	0	0	0	0	1	0	2	2	2	1	2	2	2	1	2	1	1	0.351515	1
1	1	2	MR/162011410	43	1	1	2	2	2	2	1	3	0	1	0	0	1	0	2	1	1	2	1	1	2	2	1	2	2	0	2
2	1	1	MR/162022112	120	1	1	1	2	1	1	1	3	0	1	1	0	0	0	2	1	1	1	2	2	2	2	1	2	1	0.175	1
1	1	1	MR/162022173	35	1	1	1	1	1	1	1	1	0	1	0	0	0	0	1	1	1	2	2	2	2	2	2	2	1	0.885714	1
1	1	0	MR/162022236	45	2	1	1	1	1	1	1	3	0	0	1	1	1	0	2	1	1	1	2	2	2	2	2	2	1	0.474074	1
1	1	1	MR/162022438	30	1	1	1	1	1	1	1	1	1	1	0	1	1	0	2	1	1	1	1	2	2	2	2	1	1	0.188889	1
1	1	1	MR/162022486	127	1	1	2	2	1	3	1	1	0	1	0	0	0	0	1	1	1	1	2	2	2	2	2	2	1	0.706037	1
1	1	2	MR/162026387	80	2	1	1	1	1	3	1	2	0	1	1	1	1	0	1	1	1	1	2	1	2	1	2	2	1	0.129167	1
1	1	0	MR/162032530	33		2	2	2	3											2	2	2								0	2
1	1	1	MR/162032559	121	1	2	1	2	1	2	1	1	0	1	0	0	0	0	1	1	1	1	2	2	2	2	2	1	1	0.242424	1
1	1	1	MR/162038118	85		2	2	2	2											2	1	2								0	2
1	1	1	MR/162038476	31		1	1	1	1											3	3	3								0	2
1	1	1	MR/162051274	32	1	2	1	1	1	1	1	1	0	0	1	0	1	0	2	1	1	1	2	2	2	2	1	1	1	0.635417	1
1	1	1	MR/162051298	70	1	1	1	1	1	1	1	1	0	1	0	0	1	0	1	1	1	1	2	2	2	2	2	2	1	0.542857	1
3	1	1	MR/162051320	65	2	1	2	2	1	1	1	2	0	0	0	0	1	0	1	1	1	1	2	1	2	2	2	2	1	0.107692	1
1	1	1	MR/162051563	46	1	1	1	1	1	1	1	1	0	0	1	1	0	0	3	2	1	1	2	1	2	2	2	2	1	0.768116	1
1	1	2	MR/162060414	35	2	2	1	1	1	1	1	1	0	0	0	0	1	0	1	1	1	1	2	1	2	2	2	2	1	0.142857	1
2	1	0	MR/162063123	210	1	1	1	1	1	3	1	1	0	0	1	0	1	0	1	1	1	1	2	2	2	1	2	1	1	0.253968	1
1	1	0	MR/162063188	17	1	1	1	1	1	1	1	1	0	0	0	0	1	0	1	1	1	1	1	2	2	1	2	2	1	0.843137	1
2	1	1	MR/162063248	65	1	1	1	2	1	1	1	1	0	0	0	0	1	0	1	1	2	1	2	2	2	1	2	1	1	1	1
1	1	0	MR/162063286	26	1	1	1	1	1	3	1	1	0	1	1	0	0	0	2	1	2	2	2	1	2	2	2	2	1	0.717949	1
1	1	1	MR/162063342	35	1	1	1	1	1	3	1	1	1	1	0	0	1	0	2	1	1	1	2	2	2	2	2	1	1	0.971429	1
2	1	0	MR/162063350	18	1	1	1	1	1	1	3	1	0	1	0	0	0	0	2	1	2	1	2	2	2	1	2	2	1	0.537037	1
1	1	1	MR/162063367	35	2	2	1	1	1	1	1	1	0	0	0	0	1	0	1	1	1	1	2	1	2	2	2	2	1	0.12381	1
1	1	0	MR/162063400	56	1	2	2	1	1	3	3	2	0	0	1	0	1	0	2	2	2	1	2	1	2	1	1	2	1	0	2
1	1	0	MR/162063432	53	1	1	1	1	1	1	4	3	0	0	1	0	0	0	1	1	1	1	2	2	2	2	2	2	1	0.314465	1
1	1	1	MR/162063500	65	1	1	1	1	1	3	1	1	0	0	0	0	1	0	2	1	1	1	2	2	2	2	2	2	1	0.482051	1
1	1	0	MR/162063501	54	3	2	1	1	1	1	1	3	0	0	1	0	0	0	1	1	1	1	2	2	2	1	2	2	2	0.339506	1
1	1	0	MR/162063529	52	1	1	1	1	1	2	1	1	0	1	0	0	0	0	2	1	1	1	2	2	2	2	2	2	1	0.775641	1
2	1	0	MR/162063556	90	2	1	1	1	1	2	1	3	1	1	0	0	1	0	1	1	2	1	2	2	2	2	2	1	2	0.1	1
2	1	0	MR/162063586	20	1	1	2	2	1	1	3	1	0	0	0	0	1	0	2	1	1	1	2	2	2	1	2	2	1	0.616667	1
1	1	0	MR/162063588	75	1	1	2	2	2	1	3	3	0	0	0	0	1	0	2	2	1	2	2	1	2	2	2	1	1	0.4	1
2	1	0	MR/162063605	27	3	1	2	2	2	1	1	2	0	1	0	0	0	0	1	1	1	1	1	2	1	2	2	2	1	0	2
1	1	0	MR/162063638	98	1	1	3	1	1	3	4	3	0	0	0	0	1	0	2	1	1	1	2	1	2	2	2	2	1	0.231293	1
1	1	0	MR/162063667	48	2	1	1	1	1	3	1	3	0	0	1	0	0	0	2	1	1	2	2	2	2	2	2	1	1	0.458333	1
2	1	0	MR/162063671	30	1	2	1	1	1	1	1	1	1	0	0	0	1	0	1	1	1	1	2	2	2	2	2	2	1	0.0555556	1
2	1	0	MR/162063715	82	2	2	2	2	1	1	3	1	0	0	0	0	1	0	1	1	1	1	2	2	2	2	2	2	2	0.154472	1
2	1	0	MR/162063742	92	2	1	1	1	1	3	1	3	0	1	0	1	0	0	1	1	1	1	2	2	2	1	2	2	1	0.057971	1
2	1	2	MR/162079119	50	2	1	1	1	1	3	1	1	0	0	0	0	1	0	1	1	1	1	1	1	2	1	2	1	1	0.4	1
1	1	2	MR/162079301	53	1	1	1	1	1	1	1	1	0	0	0	0	1	0	1	1	1	1	1	2	2	2	1	2	1	0.176101	1
1	1	2	MR/162079419	13	1	1	1	1	1	1	1	1	0	0	1	0	1	0	1	2	1	1	2	2	2	2	2	1	1	0.769231	1
1	1	2	MR/162079741	79	1	2	1	1	1	1	1	1	0	1	0	0	0	0	1	1	1	1	2	2	2	1	2	2	1	0	2
1	1	0	MR/162093259	54	1	1	1	1	1	1	1	2	0	0	0	0	1	0	2	1	1	1	2	2	2	2	2	2	1	0.197531	1
3	1	1	MR/162093379	43	2	2	2	3	2	3	1	1	0	1	0	0	1	0	1	1	1	1	2	1	2	2	2	2	1	0.806202	1
1	1	1	MR/162093381	35	1	2	1	1	1	1	1	1	0	0	1	0	1	0	2	1	1	1	2	2	2	2	2	2	1	0.52381	1
1	1	0	MR/162096399	60	1	1	1	1	1	3	1	3	0	0	1	0	1	0	2	2	1	1	2	2	2	2	2	2	1	0.472222	1
1	1	0	MR/162096489	60	1	1	1	1	1	3	1	1	0	0	1	0	1	0	2	1	1	1	2	2	2	2	2	2	1	0.461111	1
1	1	0	MR/162096493	22	2	3	1	1	2	1	2	1	0	0	1	0	0	0	1	2	2	2	2	2	2	2	2	2	1	0.257576	1
1	1	1	MR/162099219	24	2	1	2	2	1	2	1	3	0	0	0	0	1	0	2	2	1	1	2	2	2	2	2	2	2	0.472222	1
1	1	1	MR/162099464	85	1	1	1	3	1	3	1	1	0	0	0	0	1	0	1	1	1	1	2	2	1	2	2	2	1	0.505882	1
1	1	2	MR/162100140	60	2	1	3	3	1	1	4	1	0	0	1	0	1	0	1	2	1	1	1	2	2	2	2	2	1	0.827778	1
1	1	1	MR/162100251	40	1	1	1	1	1	2	4	1	0	0	0	0	1	0	1	1	1	1	1	2	2	2	2	3	1	0.225	1
2	1	1	MR/162100580	45	1	1	1	1	1	3	1	1	0	1	0	0	1	0	1	1	1	1	2	2	2	2	2	2	1	0.414815	1
1	1	1	MR/162118481	35	1	1	1	1	1	1	1	1	0	1	1	0	1	0	2	1	1	1	2	2	2	1	2	1	1	0.571429	1
2	1	1	MR/162119142	103	1	1	1	2	1	3	1	3	0	1	0	0	1	0	1	1	1	1	2	2	2	2	1	1	1	0.456311	1
1	1	1	MR/162119597	99	1	1	1	2	1	3	1	3	0	1	0	0	0	0	1	1	1	1	1	2	2	2	2	1	1	0.282828	1
1	1	1	MR/162120238	122	2	2	2	2	2	1	1	2	0	1	0	0	0	0	1	1	1	1	1	1	2	1	2	2	1	0.128415	1
1	1	0	MR/162120471	65	1	1	1	1	1	1	1	1	0	0	1	0	0	0	1	1	1	1	2	2	2	2	2	2	1	0.297436	1
1	1	0	MR/162121278	26	2	1	1	1	1	2	4	1	0	0	0	0	1	0	2	1	1	1	2	2	2	1	2	2	1	0.461538	1
1	1	0	MR/162121628	58	1	1	2	2	1	3	1	1	1	1	0	0	0	0	3	1	1	2	2	2	2	1	2	2	1	0.91954	1
2	1	1	MR/163004150	50	1	1	1	1	1	1	1	1	0	1	1	0	0	0	1	1	1	1	1	1	2	2	2	2	1	0.613333	1
1	1	1	MR/163035389	23	2	1	1	2	1	3	2	1	0	0	0	1	1	0	1	1	1	1	2	2	2	1	1	2	1	0.536232	1
1	1	0	MR/163038361	19	1	1	2	1	1	1	4	1	0	0	1	0	0	0	1	1	1	1	2	2	2	2	2	2	1	0.315789	1
1	1	1	MR/163038544	50	1	1	1	1	1	3	1	1	0	0	0	1	1	0	1	1	1	2	2	1	2	2	2	2	1	0	2
3	1	2	MR/163049144	15	1	1	1	1	1	3	1	1	0	0	0	0	1	0	1	1	1	2	2	2	2	2	1	2	1	0.6	1
1	1	2	MR/163049474	49	1	2	1	1	1	1	4	1	0	0	0	0	1	0	2	2	1	2	1	1	2	2	1	2	1	0.612245	1
1	1	1	MR/163072516	20		1	3	3	1											2	2	2								0	2
1	1	1	MR/163072523	82	1	1	1	1	1	3	1	3	0	1	0	0	1	0	1	1	1	2	2	1	2	2	2	2	1	0.203252	1
1	1	1	MR/163072686	82	1	1	1	1	1	3	1	3	0	1	0	0	1	0	1	1	1	2	2	1	2	2	2	2	1	0.0894309	1
2	1	0	MR/163076382	65	1	2	1	2	2	1	1	3	0	1	0	1	1	0	1	2	3	1	2	1	2	2	1	2	1	0.287179	1
2	1	0	MR/163076673	70	1	2	1	2	2	1	1	3	0	1	0	1	1	0	1	2	3	1	2	1	2	2	1	2	1	0.328571	1
1	1	0	MR/163079161	50	2	2	2	2	2	3	1	1	0	0	0	0	1	0	1	1	1	1	2	1	2	2	2	2	1	0.06	1
2	1	0	MR/163079170	90	1	1	1	1	1	1	1	3	0	1	0	1	0	0	2	1	2	1	2	1	2	2	1	2	1	0.651852	1
1	1	0	MR/163079779	80	1	2	2	2	1	4	5	2	0	1	0	0	1	0	1	1	1	1	2	2	2	2	2	2	1	0.1375	1
2	1	1	MR/163084147	90	3	1	1	1	1	3	1	1	0	1	0	0	1	0	1	1	1	1	2	2	2	1	2	2	1	0.462963	1
2	1	2	MR/163088151	95	1	1	1	1	1	3	1	1	1	0	0	0	1	0	1	1	1	1	2	2	2	2	2	2	1	0.315789	1
1	1	1	MR/164015477	41	1	1	2	1	1	3	1	1	0	0	1	0	0	0	1	1	1	1	2	1	2	2	2	2	1	0.382114	1
1	1	2	MR/164015494	20		1	3	3	1											2	2	2							2	0	2
1	1	2	MR/164021739	87	1	1	1	1	1	3	1	1	0	0	0	0	0	1	1	1	1	1	2	2	2	2	2	2	1	0.314176	1
2	1	2	MR/164063417	64	1	1	1	1	1	1	1	1	0	0	0	0	1	0	2	2	1	1	2	2	2	2	2	2	1	0.604167	1
1	1	2	MR/164063468	18		2	3	3	2											2	2	3								0	2
1	1	2	MR/164074326	40	2	1	1	1	1	1	4	1	0	1	0	0	0	0	1	1	1	1	2	2	2	2	2	2	1	0.308333	1
1	1	1	MR/164076462	40	1	1	1	1	1	3	1	1	0	1	0	1	0	0	2	1	2	1	2	2	2	1	2	1	1	0.233333	1
1	4	0	MR/181001104	41	1	1	3	3	1	3	1	1	0	0	0	1	0	0	1	1	1	1	2	2	2	2	1	2	1	0.390244	1
3	4	1	MR/181004137	80	1	1	1	1	1	1	1	1	0	0	0	0	1	0	1	1	1	1	2	2	2	2	2	1	1	0.158333	1
1	4	2	MR/182003088	36	1	1	1	1	1	1	1	1	0	1	0	0	1	0	1	1	1	1	2	2	2	2	2	2	1	0.953704	1
1	4	2	MR/182014074	20	2	1	1	1	1	3	3	3	0	0	1	1	1	0	1	2	2	2	1	2	2	2	2	2	2	0.55	1
3	4	2	MR/182032114	100	1	1	1	2	1	1	1	3	0	0	0	0	1	0	1	2	1	1	1	2	2	2	2	2	2	0.173333	1
1	4	2	MR/182036094	18	1	1	1	1	1	1	1	1	0	0	0	0	1	0	1	1	1	1	2	2	2	1	2	1	1	1	1
1	4	2	MR/183012073	120	2	1	2	1	1	1	1	1	0	1	0	0	0	0	1	1	1	2	2	2	2	1	2	2	1	0	2
1	4	0	MR/183034067	69		3	3	3	3											1	1	2							2	0	2
1	4	0	MR/183034106	30	3	2	2	2	2	4	3	3	0	1	0	0	0	0	2	1	1	1	2	2	1	1	2	2	2	0.0888889	1
1	4	2	MR/183049109	23	2	3	3	1	1	1	3	1	0	0	0	0	1	0	1	1	1	1	2	2	2	2	2	1	1	0.811594	1
1	4	2	MR/184010054	40	1	1	2	2	1	3	1	1	0	0	0	0	1	0	2	1	1	1	2	2	2	2	2	2	1	0.275	1
2	4	2	MR/184010059	90	1	1	1	1	1	2	4	1	0	0	0	0	1	0	1	1	1	1	2	2	2	2	2	1	1	0.925926	1
1	4	1	MR/184035095	35	3	2	2	2	1	3	1	1	0	1	1	0	0	0	1	1	1	2	2	2	2	2	2	2	2	0.561905	1
1	4	2	MR/184050062	50	1	1	3	3	1	2	1	1	0	0	0	0	1	0	1	1	2	1	2	2	2	2	2	2	1	0.686667	1
1	4	0	MR/184077099	32	1	2	1	1	1	1	4	1	0	1	0	1	1	0	2	2	1	1	2	1	2	2	2	2	1	0.833333	1
1	4	1	MR/185009112	23	1	1	1	1	1	3	4	1	0	1	1	0	1	0	1	1	1	1	2	2	2	2	1	2	1	0.782609	1
2	4	2	MR/185045058	66	4	1	1	1	1	1	1	1	0	1	1	1	0	0	1	2	1	1	2	1	2	2	2	2	1	0.242424	1
1	4	2	MR/185046098	27	1	1	1	1	1	3	1	1	0	1	0	1	0	0	1	1	1	1	2	1	2	1	2	2	1	0.604938	1
2	4	1	MR/185046107	58	1	1	1	1	1	1	4	1	0	0	1	1	0	0	2	1	1	1	2	2	2	2	2	2	1	0.545977	1
2	4	2	MR/185047056	102	1	1	3	3	1	2	1	3	0	1	0	0	1	0	1	1	1	1	2	2	2	2	2	2	1	0.395425	1
1	2	2	MR/191005254	48	1	1	1	1	1	1	1	1	0	1	0	1	0	0	2	1	1	1	2	2	2	2	2	2	1	0.763889	1
2	2	2	MR/191013181	113	1	1	1	2	1	1	3	1	0	1	1	0	0	0	2	1	1	1	2	2	2	2	2	2	1	0.917404	1
3	2	2	MR/191015153	39	1	1	1	1	1	1	1	1	0	1	0	0	0	0	1	2	1	2	2	1	2	2	1	2	1	0.880342	1
2	2	1	MR/191030102	94	1	1	1	1	1	1	1	1	1	1	0	0	0	0	1	1	1	1	2	2	2	2	2	2	1	0.77305	1
2	2	1	MR/191030273	135		2	3	3	2											1	1	1							2	0	2
2	2	2	MR/191034052	70	2	1	1	1	1	1	1	1	0	1	1	0	0	0	2	1	1	1	1	2	2	1	2	2	1	0.828571	1
2	2	2	MR/191034239	105		3	3	3	1											3	3	3								0	2
1	2	2	MR/191034264	100	1	1	1	1	1	3	1	1	0	1	0	0	1	0	1	1	1	1	1	1	2	2	2	2	1	0.35	1
2	2	2	MR/191054221	33		2	3	3	3											3	3	3								0	2
1	2	1	MR/191064088	75	1	1	2	2	1	1	3	3	0	1	0	0	1	0	4	2	2	1	2	2	1	2	2	1	2	0.435556	1
1	2	2	MR/191064217	22	1	1	2	2	1	3	1	3	0	1	1	0	1	0	3	1	1	2	2	2	2	2	2	2	1	0.969697	1
2	2	2	MR/191072141	87	2	1	1	1	1	3	1	1	1	0	1	0	0	0	1	1	1	1	1	2	2	2	2	2	1	0.0842912	1
2	2	0	MR/191120272	60	1	1	1	1	1	1	1	1	0	0	1	0	0	0	1	1	1	1	2	2	2	1	2	2	1	0.655556	1
2	2	2	MR/191143219	44	4	1	1	1	1	1	1	1	0	0	0	0	1	0	3	1	1	2	1	2	2	2	2	2	1	0.0833333	1
2	2	2	MR/192003234	85	1	1	2	2	1	1	4	1	0	1	0	0	0	0	1	1	1	1	2	2	2	1	2	2	1	0.25098	1
2	2	1	MR/192035116	112	2	1	1	1	1	1	1	1	0	1	0	1	1	0	2	1	1	2	2	2	2	2	2	2	1	0.321429	1
1	2	1	MR/192035149	40	1	1	3	1	1	4	1	1	0	1	0	0	0	0	2	1	1	2	1	1	2	2	1	2	1	0.566667	1
1	2	1	MR/192035207	40	1	1	1	1	1	3	1	1	0	0	0	0	1	0	1	1	1	1	2	2	2	2	2	2	1	0	2
2	2	1	MR/192045252	50	1	1	1	1	1	1	1	1	0	1	1	1	0	0	2	1	1	1	2	2	2	2	2	2	1	0.713333	1
2	2	2	MR/192054087	60	1	2	1	1	1	3	1	1	0	1	0	0	1	0	1	1	1	2	2	2	2	2	2	2	1	0	2
2	2	2	MR/192054154	41	1	1	1	1	1	1	4	1	0	1	1	0	0	0	1	1	1	1	2	2	2	2	2	2	1	0.406504	1
1	2	2	MR/192087255	55	1	1	1	1	1	1	1	1	0	1	1	1	1	0	1	1	1	1	2	2	2	2	2	2	1	0.6	1
2	2	0	MR/192094069	65	2	1	1	1	1	1	3	1	0	1	0	0	1	0	2	1	1	1	2	2	2	2	2	1	2	0.394872	1
1	2	0	MR/192094070	80	2	3	2	1	1	4	5	1	0	1	1	0	1	0	1	1	1	1	2	2	2	2	1	1	1	0.7	1
2	2	0	MR/192094112	45	1	1	1	1	1	3	1	1	0	1	0	0	1	0	1	1	1	1	2	2	2	2	2	1	1	0.518519	1
1	2	0	MR/192094135	33	1	1	3	3	1	3	1	1	0	0	0	0	1	0	2	2	2	1	2	2	2	2	2	2	1	0.727273	1
2	2	0	MR/192094139	60	1	1	2	2	1	2	1	1	0	1	1	0	0	0	1	1	1	1	2	2	2	2	2	1	1	0.816667	1
1	2	0	MR/192094143	75	1	1	1	1	1	1	1	1	0	1	0	0	1	0	1	2	1	1	2	2	1	2	2	2	2	0.222222	1
1	2	0	MR/192094164	32	1	1	1	1	1	3	4	1	0	1	1	1	0	0	1	2	1	2	2	1	2	2	2	1	1	0.53125	1
1	2	0	MR/192094172	49	1	1	1	1	1	1	3	1	0	0	0	0	1	0	1	1	2	1	2	2	2	2	2	2	1	0.353741	1
1	2	0	MR/192094188	74	1	1	1	1	1	1	1	1	0	1	1	0	1	0	2	2	1	2	2	2	2	1	2	1	1	0.905405	1
2	2	0	MR/192094229	83	1	1	1	1	1	1	1	3	1	1	1	1	0	0	1	2	1	1	2	1	2	2	2	1	2	0.51004	1
1	2	0	MR/192094233	49	1	1	1	1	1	1	3	1	0	0	0	0	1	0	1	1	2	1	2	2	2	2	2	2	1	0.163265	1
2	2	1	MR/192101062	105	1	1	1	1	1	3	1	1	0	0	0	0	1	0	1	1	1	1	2	2	2	2	2	2	1	0.380952	1
2	2	1	MR/192101269	39	1	1	1	1	1	1	1	1	0	0	1	1	0	0	2	1	1	1	2	1	2	2	2	2	1	0.623932	1
1	2	1	MR/192114083	52	1	1	1	2	1	1	1	1	0	0	0	0	1	0	2	1	2	1	2	2	2	2	2	2	1	0.935897	1
1	2	1	MR/192137072	24	1	2	1	1	1	3	1	1	0	0	1	0	0	0	2	1	1	1	2	2	2	2	2	2	1	0.986111	1
1	2	1	MR/192137137	26	1	1	2	2	1	1	1	1	1	0	0	0	0	0	2	1	1	1	2	2	2	2	2	2	1	0.705128	1
1	2	1	MR/192137169	70	1	1	1	1	1	1	1	3	0	1	1	0	0	0	1	1	1	1	2	2	2	2	2	2	2	0.228571	1
2	2	1	MR/192137184	58	1	1	2	3	1	2	1	1	0	0	1	0	1	0	2	1	1	1	2	2	2	2	1	1	1	0.896552	1
1	2	1	MR/192137256	83	1	1	3	3	2	3	1	1	0	0	0	0	1	0	2	1	1	1	2	1	2	2	2	2	1	0.726908	1
1	2	1	MR/192138235	27	1	1	1	1	2	1	4	3	0	1	0	0	1	0	2	1	1	1	2	1	2	2	2	2	1	0.901235	1
2	2	1	MR/192142161	100	2	1	1	1	1	3	1	1	1	0	0	0	0	0	2	1	2	1	2	1	2	2	1	2	1	0.48	1
2	2	0	MR/193014073	100	1	1	1	1	1	3	1	1	0	0	1	1	0	0	1	1	1	1	2	2	2	2	2	2	2	0.423333	1
1	2	0	MR/193014166	50	1	1	1	1	1	1	1	1	0	1	0	0	1	0	3	1	1	1	2	2	2	2	2	1	1	0.52	1
2	2	2	MR/193014240	75	1	1	1	1	1	1	4	1	1	1	0	0	1	0	1	1	1	1	2	2	2	2	2	1	1	0.297778	1
1	2	2	MR/193018227	42	1	1	1	1	1	1	1	1	0	1	1	1	0	0	2	1	1	1	2	2	2	2	2	2	1	0.753968	1
1	2	2	MR/193022214	17	3	3	1	2	3	3	1	1	0	0	1	0	0	0	1	1	1	1	2	2	2	2	2	2	2	0.921569	1
1	2	1	MR/193088113	18	2	1	1	1	1	3	1	1	0	0	0	0	1	0	1	1	2	1	2	2	2	2	2	2	1	0.796296	1
1	2	2	MR/193090192	30	1	1	1	1	1	2	1	1	0	0	0	1	1	0	2	1	1	2	2	2	2	2	1	2	1	0.622222	1

## Sheet: Codebook
secteur_bis	sector	1="COMM" 2="ASSOC" 3="PUBLIC"
province_bis	geographical distribution (province)	1="LIEGE" 2="NAMUR" 3="HAINAUT" 4="LUXEMBOURG" 5="BW"
Trajet_Al_ter	location of the nursing homes in relation to the distribution points (estimated time to reach the distribution point)	0="under 11 km" 1="between 12 and 16km" 2="superior to 16km"
InstitutionId	Identification number
P1_Q4	size (number of staff)	n
P1_Q9_1	the reception of testing in the nursing homes	1="Very positive" 2="Somewhat positive" 3="Somewhat negative/negative"
P2_Q1	Importance given to saliva testing: Influence of the sanitary situation in the nursing homes on the intensity of saliva testing efforts	1="YES" 2="NO"
P2_Q2	Importance given to saliva testing:Effectiveness of carrier detection by saliva testing	1="YES" 2="NO"
P2_Q3	Importance given to saliva testing: Early detection of virus carriers by saliva testing	1="YES" 2="NO"
P2_Q4	Importance given to saliva testing: Added value of saliva testing against the spread of the virus compared to barrier and other screening methods	1="YES" 2="NO"
P2_Q5_1	The way in which the decision to take part in testing was made	by direction, by the organising authority or jointly
P2_Q5_2	the type of support provided by workers themselves	Yes/No/mitigated
P2_Q5_3	the type of support provided by the hierarchy	total/partial/none
P3_Q1_1	How the workers were motivated to take part in testing: appointment of a coordinator	1="YES" 0="NO"
P3_Q1_2	How the workers were motivated to take part in testing: e-mail notification	1="YES" 0="NO"
P3_Q1_3	How the workers were motivated to take part in testing: special meeting	1="YES" 0="NO"
P3_Q1_4	How the workers were motivated to take part in testing: video tutorial	1="YES" 0="NO"
P3_Q2	How the workers were motivated to take part in testing : Freedom to choose whether to participate or not	1="full" 2="incentives" 3"mandatory"
P4_Q1_1	Legibility of the procedure	1="YES" 2="NO"
P4_Q1_2	Accuracy of the procedure	1="YES" 2="NO"
P4_Q1_3	Practicality in terms of the workload required by the procedure	1="YES" 2="NO"
P4_Q2_1	Difficulties encountered for Self-sampling	1="YES" 2="NO"
P4_Q2_2	Difficulties encountered for Test results	1="YES" 2="NO"
P4_Q2_3	Difficulties encountered for Schedule	1="YES" 2="NO"
P4_Q2_4	Difficulties encountered for Deposit of samples at the nursing homes	1="YES" 2="NO"
P4_Q2_5	Difficulties encountered Transport of kits	1="YES" 2="NO"
P4_Q2_6	Difficulties encountered Distribution of kits to staff	1="YES" 2="NO"
priorite	Priority given to testing	1="High" 2="Medium/Low"
taux_moyen	Average participation rate of nursning homes staff during the 3 weeks pilot phase	(%)
participation	Adoption by the nursing home of the testing scheme	1="YES" 2="NO"
